# Supplementary material for: Efficacy and safety of Epimedium total flavonoids for primary osteoporosis: a systematic review and meta-analysis
Source: Front Pharmacol. 2024 Nov 18;15:1505926. doi: 10.3389/fphar.2024.1505926 (PMC11608984; doi:10.3389/fphar.2024.1505926)
Supplement: Supplementary file 3 [file DataSheet1.CSV]

Search number	Query	Sort By	Filters	Search Details	Results	Time
15	((((((Epimedium[Title/Abstract]) OR (Epimedium)) OR (((((Epimedium grandiflorum) OR (Epimedium grandiflorum[Title/Abstract])) OR (Epimedium sagittatum)) OR (Epimedium sagittatum[Title/Abstract])) OR ("Epimedium"[Mesh]))) AND (((((Bioflavonoid) OR (Bioflavonoid[Title/Abstract])) OR ("Flavonoids"[Mesh])) OR (Flavonoids[Title/Abstract])) OR (Flavonoids))) OR ((Epimedium total flavonoids[Title/Abstra…	Most Recent		((("Epimedium"[Title/Abstract] OR ("Epimedium"[MeSH Terms] OR "Epimedium"[All Fields] OR "epimediums"[All Fields]) OR ("Epimedium"[MeSH Terms] OR "Epimedium"[All Fields] OR ("Epimedium"[All Fields] AND "grandiflorum"[All Fields]) OR "epimedium grandiflorum"[All Fields] OR "epimedium grandiflorum"[Title/Abstract] OR ("Epimedium"[MeSH Terms] OR "Epimedium"[All Fields] OR ("Epimedium"[All Fields] AN…	119	12:43:10
14	(((((((((Age-Related Osteoporosis) OR (Age-Related Osteoporoses)) OR (Age Related Osteoporosis)) OR (Age-Related Bone Loss)) OR (Senile Osteoporoses)) OR (Senile Osteoporosis)) OR (Osteoporosis, Involutional)) OR (Osteoporosis)) OR ("Osteoporosis"[Mesh])) OR (((((((((Post-Menopausal Osteoporoses) OR (Post-Menopausal Osteoporosis)) OR (Postmenopausal Osteoporosis)) OR (Postmenopausal Osteoporoses)…	Most Recent		"Osteoporosis"[MeSH Terms] OR "Osteoporosis"[All Fields] OR ("age"[All Fields] AND "related"[All Fields] AND "Osteoporosis"[All Fields]) OR "age related osteoporosis"[All Fields] OR ("Osteoporosis"[MeSH Terms] OR "Osteoporosis"[All Fields] OR ("age"[All Fields] AND "related"[All Fields] AND "osteoporoses"[All Fields]) OR "age related osteoporoses"[All Fields]) OR ("Osteoporosis"[MeSH Terms] OR "O…	114,812	12:42:43
13	((((((((Age-Related Osteoporosis) OR (Age-Related Osteoporoses)) OR (Age Related Osteoporosis)) OR (Age-Related Bone Loss)) OR (Senile Osteoporoses)) OR (Senile Osteoporosis)) OR (Osteoporosis, Involutional)) OR (Osteoporosis)) OR ("Osteoporosis"[Mesh])	Most Recent		"Osteoporosis"[MeSH Terms] OR "Osteoporosis"[All Fields] OR ("age"[All Fields] AND "related"[All Fields] AND "Osteoporosis"[All Fields]) OR "age related osteoporosis"[All Fields] OR ("Osteoporosis"[MeSH Terms] OR "Osteoporosis"[All Fields] OR ("age"[All Fields] AND "related"[All Fields] AND "osteoporoses"[All Fields]) OR "age related osteoporoses"[All Fields]) OR ("Osteoporosis"[MeSH Terms] OR "O…	113,723	12:42:24
12	"Osteoporosis"[Mesh]	Most Recent		"Osteoporosis"[MeSH Terms]	65,238	12:40:11
11	((((((((Post-Menopausal Osteoporoses) OR (Post-Menopausal Osteoporosis)) OR (Postmenopausal Osteoporosis)) OR (Postmenopausal Osteoporoses)) OR (Perimenopausal Bone Loss)) OR (Postmenopausal Bone Loss)) OR (Perimenopausal Bone Loss)) OR (Osteoporosis, Postmenopausal)) OR ("Osteoporosis, Postmenopausal"[Mesh])	Most Recent		"osteoporosis, postmenopausal"[MeSH Terms] OR ("osteoporosis"[All Fields] AND "postmenopausal"[All Fields]) OR "postmenopausal osteoporosis"[All Fields] OR ("post"[All Fields] AND "menopausal"[All Fields] AND "osteoporoses"[All Fields]) OR ("osteoporosis, postmenopausal"[MeSH Terms] OR ("osteoporosis"[All Fields] AND "postmenopausal"[All Fields]) OR "postmenopausal osteoporosis"[All Fields] OR ("…	25,435	12:28:06
10	"Osteoporosis, Postmenopausal"[Mesh]	Most Recent		"osteoporosis, postmenopausal"[MeSH Terms]	14,485	12:24:06
9	(((((Epimedium[Title/Abstract]) OR (Epimedium)) OR (((((Epimedium grandiflorum) OR (Epimedium grandiflorum[Title/Abstract])) OR (Epimedium sagittatum)) OR (Epimedium sagittatum[Title/Abstract])) OR ("Epimedium"[Mesh]))) AND (((((Bioflavonoid) OR (Bioflavonoid[Title/Abstract])) OR ("Flavonoids"[Mesh])) OR (Flavonoids[Title/Abstract])) OR (Flavonoids))) OR ((Epimedium total flavonoids[Title/Abstrac…	Most Recent		(("Epimedium"[Title/Abstract] OR ("Epimedium"[MeSH Terms] OR "Epimedium"[All Fields] OR "epimediums"[All Fields]) OR ("Epimedium"[MeSH Terms] OR "Epimedium"[All Fields] OR ("Epimedium"[All Fields] AND "grandiflorum"[All Fields]) OR "epimedium grandiflorum"[All Fields] OR "epimedium grandiflorum"[Title/Abstract] OR ("Epimedium"[MeSH Terms] OR "Epimedium"[All Fields] OR ("Epimedium"[All Fields] AND…	752	12:05:54
8	(((Epimedium[Title/Abstract]) OR (Epimedium)) OR (((((Epimedium grandiflorum) OR (Epimedium grandiflorum[Title/Abstract])) OR (Epimedium sagittatum)) OR (Epimedium sagittatum[Title/Abstract])) OR ("Epimedium"[Mesh]))) AND (((((Bioflavonoid) OR (Bioflavonoid[Title/Abstract])) OR ("Flavonoids"[Mesh])) OR (Flavonoids[Title/Abstract])) OR (Flavonoids))	Most Recent		("Epimedium"[Title/Abstract] OR ("Epimedium"[MeSH Terms] OR "Epimedium"[All Fields] OR "epimediums"[All Fields]) OR ("Epimedium"[MeSH Terms] OR "Epimedium"[All Fields] OR ("Epimedium"[All Fields] AND "grandiflorum"[All Fields]) OR "epimedium grandiflorum"[All Fields] OR "epimedium grandiflorum"[Title/Abstract] OR ("Epimedium"[MeSH Terms] OR "Epimedium"[All Fields] OR ("Epimedium"[All Fields] AND …	752	12:05:28
7	((Epimedium[Title/Abstract]) OR (Epimedium)) OR (((((Epimedium grandiflorum) OR (Epimedium grandiflorum[Title/Abstract])) OR (Epimedium sagittatum)) OR (Epimedium sagittatum[Title/Abstract])) OR ("Epimedium"[Mesh]))	Most Recent		"Epimedium"[Title/Abstract] OR ("Epimedium"[MeSH Terms] OR "Epimedium"[All Fields] OR "epimediums"[All Fields]) OR ("Epimedium"[MeSH Terms] OR "Epimedium"[All Fields] OR ("Epimedium"[All Fields] AND "grandiflorum"[All Fields]) OR "epimedium grandiflorum"[All Fields] OR "epimedium grandiflorum"[Title/Abstract] OR ("Epimedium"[MeSH Terms] OR "Epimedium"[All Fields] OR ("Epimedium"[All Fields] AND "…	1,215	12:04:35
5	((((Bioflavonoid) OR (Bioflavonoid[Title/Abstract])) OR ("Flavonoids"[Mesh])) OR (Flavonoids[Title/Abstract])) OR (Flavonoids)	Most Recent		"Flavonoids"[MeSH Terms] OR "Flavonoids"[All Fields] OR "Bioflavonoid"[All Fields] OR "bioflavonoids"[All Fields] OR "Bioflavonoid"[Title/Abstract] OR "Flavonoids"[MeSH Terms] OR "Flavonoids"[Title/Abstract] OR "flavonoidal"[All Fields] OR "flavonoide"[All Fields] OR "flavonoides"[All Fields] OR "flavonoidic"[All Fields] OR "Flavonoids"[MeSH Terms] OR "Flavonoids"[All Fields] OR "flavonoid"[All F…	163,377	11:53:39
4	"Flavonoids"[Mesh]	Most Recent		"Flavonoids"[MeSH Terms]	129,417	11:51:20
3	"Epimedium"[Mesh]	Most Recent		"Epimedium"[MeSH Terms]	582	11:36:12
2	(Epimedium total flavonoids[Title/Abstract]) OR (Epimedium flavonoids[Title/Abstract])	Most Recent		(("Epimedium"[MeSH Terms] OR "Epimedium"[All Fields] OR "epimediums"[All Fields]) AND "total flavonoids"[Title/Abstract]) OR "epimedium flavonoids"[Title/Abstract]	96	11:26:13
1	(Epimedium flavonoids) OR (Epimedium total flavonoids)	Most Recent		(("epimedium"[MeSH Terms] OR "epimedium"[All Fields] OR "epimediums"[All Fields]) AND ("flavonoidal"[All Fields] OR "flavonoide"[All Fields] OR "flavonoides"[All Fields] OR "flavonoidic"[All Fields] OR "flavonoids"[MeSH Terms] OR "flavonoids"[All Fields] OR "flavonoid"[All Fields])) OR (("epimedium"[MeSH Terms] OR "epimedium"[All Fields] OR "epimediums"[All Fields]) AND ("total"[All Fields] OR "t…	752	11:25:15
