# Supplementary material for: Efficacy and safety of Epimedium total flavonoids for primary osteoporosis: a systematic review and meta-analysis
Source: Front Pharmacol. 2024 Nov 18;15:1505926. doi: 10.3389/fphar.2024.1505926 (PMC11608984; doi:10.3389/fphar.2024.1505926)
Supplement: Supplementary file 4 [file DataSheet2.CSV]

No.	Query	Results	Date
#7	#5 AND #6	204	11 Aug 2024
#6	'osteoporosis'/exp OR osteoporosis OR 'involutional osteoporosis'/exp OR 'involutional osteoporosis' OR 'age-related osteoporoses' OR ('age related' AND osteoporoses) OR 'age related osteoporosis'/exp OR 'age related osteoporosis' OR (('age'/exp OR age) AND related AND ('osteoporosis'/exp OR osteoporosis)) OR 'age-related bone loss' OR ('age related' AND ('bone'/exp OR bone) AND ('loss'/exp OR lo…	213104	11 Aug 2024
#5	#3 OR #4	1072	11 Aug 2024
#4	'epimedium flavonoid' OR (('epimedium'/exp OR epimedium) AND ('flavonoid'/exp OR flavonoid)) OR 'epimedium total flavonoid' OR (('epimedium'/exp OR epimedium) AND ('total'/exp OR total) AND ('flavonoid'/exp OR flavonoid))	1072	11 Aug 2024
#3	#1 AND #2	1072	11 Aug 2024
#2	'epimedium'/exp OR epimedium OR 'epimedium koreanum'/exp OR 'epimedium koreanum' OR 'epimedium sagittatum'/exp OR 'epimedium sagittatum'	1966	11 Aug 2024
#1	'flavonoid'/exp OR flavonoid OR 'bioflavonoid'/exp OR bioflavonoid	227482	11 Aug 2024
